# Supplementary material for: Cognitive Distance, Absorptive Capacity and Group Rationality: A Simulation Study
Source: PLoS One. 2014 Oct 14;9(10):e109359. doi: 10.1371/journal.pone.0109359 (PMC4196901; doi:10.1371/journal.pone.0109359)
Supplement: File S1 — In the supplementary material folder labeled File S1, we present the original data file (labeled S1data.xlsx) and the MATLAB syntax is presented in the files: S2analyze.m; S3bucket.m; S4create_by_means.m and S5plot_triples.m. (ZIP) [file pone.0109359.s001.zip]

Archive with 5 entries (5 files):
- S2analyze.m
- S3bucket.m
- S4create_by_means.m
- S5plot_triples.m
- S1data.xlsx
