# Supplementary material for: Cognitive Distance, Absorptive Capacity and Group Rationality: A Simulation Study
Source: PLoS One. 2014 Oct 14;9(10):e109359. doi: 10.1371/journal.pone.0109359 (PMC4196901; doi:10.1371/journal.pone.0109359)
Supplement: File S1 — In the supplementary material folder labeled File S1, we present the original data file (labeled S1data.xlsx) and the MATLAB syntax is presented in the files: S2analyze.m; S3bucket.m; S4create_by_means.m and S5plot_triples.m. (ZIP) [file pone.0109359.s001.zip › S2analyze.m]

clear all;
group_size = 4;
fin=sprintf('in%d.csv',group_size);
M=csvread(fin);
y=M(:,1);
X=[M(:,2:end)];
% X=[ones(size(M, 1), 1),  M(:,2:end)];
% X=[ones(size(y)) M(:,2:end)];
% n=71;X=X(1:n,:);y=y(1:n,:);

b = lsqlin(X, y);
ay=X*b;
corr(y,ay)

averages=3.5:0.5:7.5;
distance=0:0.1:10;
syn_weak_all=[];
syn_strong_all=[];

all_means = create_by_means(group_size,averages);

all_data = [];
all_data_weak = [];

% last all_means is bad, don't use it
for i=1:(length(all_means) - 1)
    X1 = all_means{i};
    % X1 = [ones(size(all_means{i}, 1), 1), all_means{i}]
    y1=X1*b;

    % --- distance between the best individual and the group mean
    regular_distance=(X1(:,group_size)-mean(X1(:,1:(group_size - 1))')');

    % --- weak synergy: group performance - average individual performance
    syn_weak=y1-mean(X1')';
    p_weak = polyfit(regular_distance, syn_weak, 2)
    u_dist = unique(regular_distance);
    u_weak = polyval(p_weak, u_dist);

    % --- strong synergy: group performace - best individual performance
    syn_strong=y1-X1(:,group_size);
    p_strong = polyfit(regular_distance, syn_strong, 2)
    u_strong = polyval(p_strong, u_dist);

    all_data = [all_data;[u_dist, averages(i)*ones(size(u_dist)), u_strong]];
    all_data_weak = [all_data_weak;[u_dist, averages(i)*ones(size(u_dist)), u_weak]];
end
temp = ([0 averages] + [averages 0])/2;
averages = temp(2:end-1);

fig = figure;
% subplot(1,2,1);
% plot_triples(all_data_weak);
% % surf(distance,averages,syn_weak_all);
% xlabel('cognitive distance (d)');
% ylabel('average group competence (g)');
% zlabel('weak synergy (s)');
% title(sprintf('weak synergy for groups of size %d',group_size));
% hold on;
% subplot(1,2,2);
plot_triples(all_data);
% surf(distance,averages,syn_strong_all);
xlabel('cognitive distance (d)');
ylabel('average group competence (g)');
zlabel('strong synergy (s)');
title(sprintf('strong synergy for groups of size %d',group_size));
set(fig,'Position',[0 0 800 800]);
print(gcf, '-r200', '-dpng', sprintf('../figures/weak_strong%d.png',group_size));
