# Supplementary material for: Cognitive Distance, Absorptive Capacity and Group Rationality: A Simulation Study
Source: PLoS One. 2014 Oct 14;9(10):e109359. doi: 10.1371/journal.pone.0109359 (PMC4196901; doi:10.1371/journal.pone.0109359)
Supplement: File S1 — In the supplementary material folder labeled File S1, we present the original data file (labeled S1data.xlsx) and the MATLAB syntax is presented in the files: S2analyze.m; S3bucket.m; S4create_by_means.m and S5plot_triples.m. (ZIP) [file pone.0109359.s001.zip › S3bucket.m]

function pos = bucket(x,buckets)
% buckets is an acsending array
% return 1   if buckets(1)   < x < buckets(2)
% return 2   if buckets(2)   < x < buckets(3)
% return n-1 if buckets(n-1) < x < buckets(n)
% otherwise, return n
n = length(buckets);
if x < buckets(1) || x >= buckets(n)
    pos = n;
else
    for i = 2:n
        if x < buckets(i)
            pos = i - 1;
            break;
        end
    end
end
        
    
    
