# Supplementary material for: Cognitive Distance, Absorptive Capacity and Group Rationality: A Simulation Study
Source: PLoS One. 2014 Oct 14;9(10):e109359. doi: 10.1371/journal.pone.0109359 (PMC4196901; doi:10.1371/journal.pone.0109359)
Supplement: File S1 — In the supplementary material folder labeled File S1, we present the original data file (labeled S1data.xlsx) and the MATLAB syntax is presented in the files: S2analyze.m; S3bucket.m; S4create_by_means.m and S5plot_triples.m. (ZIP) [file pone.0109359.s001.zip › S4create_by_means.m]

function buckets=create_by_means(n,averages)
top = 10;
buckets = cell(length(averages),1);
% eps = 0.2;
i = 1;
switch n
  case 1
    for i1 = 1:top
        pos = bucket(i1, averages);
        i = size(buckets{pos},1);
        buckets{pos}(i + 1,:) = [i1];
    end
  case 2
    for i1 = 1:top
        for i2 = i1:top
            pos = bucket(mean([i1 i2]), averages);
            i = size(buckets{pos},1);
            buckets{pos}(i + 1,:) = [i1 i2];
        end
    end
  case 3
    for i1 = 1:top
        for i2 = i1:top
            for i3 = i2:top
                pos = bucket(mean([i1 i2 i3]), averages);
                i = size(buckets{pos},1);
                buckets{pos}(i + 1,:) = [i1 i2 i3];
            end
        end
    end
  case 4
    for i1 = 1:top
        for i2 = i1:top
            for i3 = i2:top
                for i4 = i3:top
                    pos = bucket(mean([i1 i2 i3 i4]), averages);
                    i = size(buckets{pos},1);
                    buckets{pos}(i + 1,:) = [i1 i2 i3 i4];
                end
            end
        end
    end
  case 5
    for i1 = 1:top
        for i2 = i1:top
            for i3 = i2:top
                for i4 = i3:top
                    for i5 = i4:top
                        pos = bucket(mean([i1 i2 i3 i4 i5]), averages);
                        i = size(buckets{pos},1);
                        buckets{pos}(i + 1,:) = [i1 i2 i3 i4 i5];
                    end
                end
            end
        end
    end
  case 6
    for i1 = 1:top
        for i2 = i1:top
            for i3 = i2:top
                for i4 = i3:top
                    for i5 = i4:top
                        for i6 = i5:top
                            pos = bucket(mean([i1 i2 i3 i4 i5 i6]), averages);
                            i = size(buckets{pos},1);
                            buckets{pos}(i + 1,:) = [i1 i2 i3 i4 i5 i6];
                        end
                    end
                end
            end
        end
    end
  otherwise
    error('not implemented')
end
