# Supplementary material for: Cognitive Distance, Absorptive Capacity and Group Rationality: A Simulation Study
Source: PLoS One. 2014 Oct 14;9(10):e109359. doi: 10.1371/journal.pone.0109359 (PMC4196901; doi:10.1371/journal.pone.0109359)
Supplement: File S1 — In the supplementary material folder labeled File S1, we present the original data file (labeled S1data.xlsx) and the MATLAB syntax is presented in the files: S2analyze.m; S3bucket.m; S4create_by_means.m and S5plot_triples.m. (ZIP) [file pone.0109359.s001.zip › S5plot_triples.m]

function plot_triples(t)
    x = t(:, 1);
    y = t(:, 2);
    z = t(:, 3);
    dx=0.25;
    dy=0.25;
    x_edge=[floor(min(x)):dx:ceil(max(x))];
    y_edge=[floor(min(y)):dy:ceil(max(y))];
    [X,Y]=meshgrid(x_edge,y_edge);
    Z=griddata(x,y,z,X,Y);
    surf(X,Y,Z);
end
