# Supplementary material for: Cognitive Distance, Absorptive Capacity and Group Rationality: A Simulation Study
Source: PLoS One. 2014 Oct 14;9(10):e109359. doi: 10.1371/journal.pone.0109359 (PMC4196901; doi:10.1371/journal.pone.0109359)
Supplement: File S1 — In the supplementary material folder labeled File S1, we present the original data file (labeled S1data.xlsx) and the MATLAB syntax is presented in the files: S2analyze.m; S3bucket.m; S4create_by_means.m and S5plot_triples.m. (ZIP) [file pone.0109359.s001.zip › S1data.xlsx]

## Sheet: in4
group score	i1	i2	i3	i4
4	3	4	5	5
5	2	3	5	7
4	3	3	5	5
3	3	3	4	4
3	2	3	3	3
7	1	2	4	8
8	5	6	7	8
4	4	4	5	5
5	3	3	4	5
8	3	3	5	5
4	3	5	5	5
5	4	5	5	7
3	3	3	3	4
4	1	3	4	5
5	3	4	5	6
3	3	4	5	6
5	3	3	7	7
2	1	2	3	4
2	2	4	4	4
6	1	3	5	6
3	4	4	5	6
3	3	5	5	8
6	3	5	6	7
4	1	2	4	6
3	2	4	4	5
5	2	3	5	6
5	4	5	6	6
6	4	4	5	6
6	2	3	4	7
5	3	4	4	6
4	3	4	5	5
5	2	3	5	7
9	4	6	7	8
5	3	3	4	5
4	3	3	5	5
6	5	5	5	6
6	3	4	5	5
3	3	3	4	4
10	5	6	7	10
3	3	3	4	6
3	2	3	3	3
9	3	4	6	8
3	2	2	4	5
7	1	2	4	8
8	5	6	7	8
4	4	4	5	5
4	4	4	4	5
6	4	4	5	5
5	3	3	4	5
8	3	3	5	5
4	3	5	5	5
5	3	5	6	7
5	3	4	4	7
5	4	6	6	6
5	4	5	5	7
3	3	3	3	4
3	1	2	3	3
4	1	3	4	5
10	2	5	7	10
5	3	3	4	6
4	3	4	5	6
4	2	3	3	6
5	3	4	5	5
4	1	3	4	4
4	3	4	5	6
7	4	5	6	7
5	4	6	7	10
4	1	3	4	5
3	2	3	5	5
4	3	3	4	6
9	3	3	4	6

## Sheet: in5
group score	i1	i2	i3	i4	i5
7	3	4	5	6	6
8	5	6	6	7	7
6	4	6	6	6	9
7	4	6	7	7	8
5	4	5	5	5	6
5	3	5	5	6	8
6	2	3	5	6	7
7	3	4	5	6	6
8	5	6	6	7	7
6	4	4	5	5	6
4	2	2	3	3	8
4	2	3	4	5	7
4	2	2	3	3	4
5	3	3	5	5	5
6	1	5	7	9	9
5	2	2	3	3	5
4	3	3	4	5	6
